# Supplementary material for: Trade-off between double cleavage-stage embryos transfer and single blastocyst-stage embryo transfer in patients with few good quality embryos in antagonist cycles: a retrospective study using a propensity score matching analysis
Source: BMC Pregnancy Childbirth. 2024 May 3;24:339. doi: 10.1186/s12884-024-06537-5 (PMC11067270; doi:10.1186/s12884-024-06537-5)
Supplement: Supplementary file 1 — Supplementary Material 1 [file 12884_2024_6537_MOESM1_ESM.xlsx]

## Sheet: Sheet1
			DET	SBT	P-value
		D3 embryos <5	258	220
		N
		Cancel fresh transfer	0 (0%)	68 (30.9%)	<0.001
		Clinical pregnancy per fresh transfer	130 (50.4%)	59 (38.8%)	0.0302
		Live birth per fresh transfer	105 (40.7%)	43 (28.3%)	0.0155
		Multiple pregnancies per fresh pregnancy	35 (26.9%)	0 (0%)	<0.001
		Cumulative live birth(CLB)	117 (45.3%)	80 (36.4%)	0.058
		Cumulative multiple pregnancies	108 (41.9%)	12 (5.5%)	<0.001
		Number of failed ET attempts	1.00 [0,2.00]	1.00 [0,2.00]	0.532
		Median [Q1,Q3]
		Number of ET	1.00 [1.00,2.00]	1.00 [1.00,2.00]	0.919
		Median [Q1,Q3]
		D3 embryos <4
		N	206	158
		Cancel fresh transfer	0 (0%)	58 (36.7%)	<0.001
		Clinical pregnancy per fresh transfer	102 (49.5%)	35 (35.0%)	0.0231
		Live birth per fresh transfer	83 (40.3%)	25 (25.0%)	0.0125
		Multiple pregnancies per fresh pregnancy	25 (24.5%)	0 (0%)	0.00283
		Cumulative live birth(CLB)	90 (43.7%)	48 (30.4%)	0.013
		Cumulative multiple pregnancies	83 (40.3%)	5 (3.2%)	<0.001
		Number of failed ET attempts
		Median [Q1,Q3]	1.00 [0,1.00]	1.00 [0,2.00]	0.87
		Number of ET
		D3 embryos <3
		N	119	96
		Cancel fresh transfer	0 (0%)	44 (45.8%)	<0.001
		Clinical pregnancy per fresh transfer	57 (47.9%)	19 (36.5%)	0.227
		Live birth per fresh transfer	43 (36.1%)	15 (28.8%)	0.453
		Multiple pregnancies per fresh pregnancy	15 (26.3%)	0 (0%)	0.0305
		Cumulative live birth(CLB)	43 (36.1%)	28 (29.2%)	0.35
		Cumulative multiple pregnancies	43 (36.1%)	2 (2.1%)	<0.001
		Number of failed ET attempts
		Median [Q1,Q3]	1.00 [0,2.00]	1.00 [0,1.00]	0.033
		Number of ET
		Median [Q1,Q3]	1.00 [1.00,2.00]	1.00 [0,2.00]	0.00198
		oocyte yield <4
		N	81	81
		Cancel fresh transfer	0 (0%)	36 (44.4%)	<0.001
		Clinical pregnancy per fresh transfer	43 (53.1%)	15 (33.3%)	0.0518
		Live birth per fresh transfer	31 (38.3%)	12 (26.7%)	0.263
		Multiple pregnancies per fresh pregnancy	10 (23.3%)	0 (0%)	0.0977
		Cumulative live birth(CLB)	32 (39.5%)	25 (30.9%)	0.324
		Cumulative multiple pregnancies	31 (38.3%)	3 (3.7%)	<0.001
		Number of failed ET attempts
		Median [Q1,Q3]	1.00 [0,1.00]	1.00 [0,1.00]	0.565
		Number of ET
		Median [Q1,Q3]	1.00 [1.00,1.00]	1.00 [0,2.00]	0.34
		age <35
		N	138	142
		Cancel fresh transfer	0 (0%)	27 (19.0%)	<0.001
		Clinical pregnancy per fresh transfer	78 (56.5%)	45 (39.1%)	0.00855
		Live birth per fresh transfer	66 (47.8%)	38 (33.0%)	0.0244
		Multiple pregnancies per fresh pregnancy	22 (28.2%)	0 (0%)	<0.001
		Cumulative live birth(CLB)	75 (54.3%)	73 (51.4%)	0.709
		Cumulative multiple pregnancies	71 (51.4%)	16 (11.3%)	<0.001
		Number of failed ET attempts
		Median [Q1,Q3]	1.00 [0,2.00]	1.00 [0,1.00]	0.439
		Number of ET
		Median [Q1,Q3]	1.00 [1.00,2.00]	1.00 [1.00,2.00]	0.438
		age ≥35
		N	153	149
		Cancel fresh transfer	0 (0%)	41 (27.5%)	<0.001
		Clinical pregnancy per fresh transfer	46 (30.1%)	41 (38.0%)	0.23
		Live birth per fresh transfer	32 (20.9%)	26 (24.1%)	0.65
		Multiple pregnancies per fresh pregnancy	11 (23.9%)	0 (0%)	0.00247
		Cumulative live birth(CLB)	42 (27.5%)	46 (30.9%)	0.598
		Cumulative multiple pregnancies	37 (24.2%)	7 (4.7%)	<0.001
		Number of failed ET attempts
		Median [Q1,Q3]	1.00 [1.00,2.00]	1.00 [0,2.00]	0.847
		Number of ET
		Median [Q1,Q3]	1.00 [1.00,2.00]	2.00 [1.00,2.00]	0.421
